# Supplementary material for: Influences of claywater and greenwater on the skin microbiome of cultured larval sablefish (Anoplopoma fimbria)
Source: Anim Microbiome. 2020 Aug 4;2:27. doi: 10.1186/s42523-020-00045-5 (PMC7807797; doi:10.1186/s42523-020-00045-5)
Supplement: Supplementary file 4 — Additional file 4 DESeq results and taxonomy of OTUs that are significantly different (p < 0.05) in experimental tank water microbial communities between day 0 and day 3, ordered by log2 fold change for each treatment. P-values are adjusted using the default Benjamini-Hochberg correction within the DESeq function. OTUs with positive log2 fold changes are enriched on day 0, and OTUs with negative log2 fold changes are enriched on day 3. [file 42523_2020_45_MOESM4_ESM.xlsx]

## Sheet: Sheet1
Treatment	OTU	Mean	Log2 Fold Change (Standard Error)	P-Value	Kingdom	Phylum	Class	Order	Family	Genus	Species
CC	denovo197717	895.181	5.704 (0.332)	6.28427e-65	Bacteria	Proteobacteria	Gammaproteobacteria	Alteromonadales	Colwelliaceae	Thalassomonas
	denovo168013	281.29	3.79 (0.576)	1.46095e-10	Bacteria	Proteobacteria	Epsilonproteobacteria	Campylobacterales	Campylobacteraceae	Arcobacter
	denovo345050	102.093	3.083 (0.443)	1.31321e-11	Bacteria	Proteobacteria	Alphaproteobacteria	Rhizobiales	Hyphomicrobiaceae	Devosia
	denovo304341	908.777	1.648 (0.296)	6.22505e-08	Bacteria	Proteobacteria	Gammaproteobacteria	Oceanospirillales	Oceanospirillaceae	Marinomonas
	denovo3635	618.961	1.251 (0.232)	1.45015e-07	Bacteria	Proteobacteria	Gammaproteobacteria	Alteromonadales	Alteromonadaceae
	denovo300262	667.386	-0.915 (0.217)	3.54315e-05	Bacteria	Proteobacteria	Gammaproteobacteria	Alteromonadales	Colwelliaceae
	denovo223000	2127.12	-0.996 (0.405)	0.0190407	Bacteria	Bacteroidetes	Flavobacteriia	Flavobacteriales	Cryomorphaceae	Crocinitomix
	denovo65849	115.909	-1.614 (0.307)	2.54519e-07	Bacteria	Proteobacteria	Gammaproteobacteria	Oceanospirillales	Oceanospirillaceae	Oleibacter
	denovo505412	368.538	-1.779 (0.239)	4.50585e-13	Bacteria	Proteobacteria	Gammaproteobacteria	Alteromonadales	Alteromonadaceae	BD2-13
	denovo252492	102.038	-2.155 (0.402)	1.50658e-07	Bacteria	Proteobacteria	Gammaproteobacteria	Alteromonadales	Colwelliaceae
	denovo384303	378.842	-5.434 (0.414)	2.08845e-38	Bacteria	Proteobacteria	Gammaproteobacteria	Alteromonadales	Colwelliaceae
GC	denovo323572	957.288	9.421 (0.529)	4.49216e-71	Bacteria	Cyanobacteria	Oscillatoriophycideae	Chroococcales	Gomphosphaeriaceae
	denovo505411	620.169	7.346 (0.697)	5.67262e-26	Bacteria	Proteobacteria	Gammaproteobacteria	Alteromonadales	Alteromonadaceae
	denovo433065	81.6866	-3.37 (0.685)	8.57471e-07	Bacteria	Proteobacteria	Epsilonproteobacteria	Campylobacterales	Campylobacteraceae	Arcobacter
	denovo134591	112.672	-2.317 (0.606)	0.00013112	Bacteria	Proteobacteria	Gammaproteobacteria	Vibrionales	Pseudoalteromonadaceae	Pseudoalteromonas
	denovo209666	16.2815	-3.014 (0.805)	0.000179237	Bacteria	Proteobacteria	Gammaproteobacteria	Vibrionales	Pseudoalteromonadaceae
	denovo344480	14.6174	-2.787 (0.802)	0.000507589	Bacteria	Proteobacteria	Gammaproteobacteria	Vibrionales	Pseudoalteromonadaceae	Pseudoalteromonas
	denovo196818	8.5898	-2.711 (0.831)	0.00110068	Bacteria	Proteobacteria	Gammaproteobacteria	Vibrionales	Pseudoalteromonadaceae	Pseudoalteromonas
	denovo320936	6.69961	-1.614 (0.801)	0.0438182	Bacteria	Proteobacteria	Gammaproteobacteria	Vibrionales	Vibrionaceae
GG	denovo323572	669.107	7.883 (0.598)	1.08995e-38	Bacteria	Cyanobacteria	Oscillatoriophycideae	Chroococcales	Gomphosphaeriaceae
	denovo505411	339.959	6.556 (1.066)	2.55338e-09	Bacteria	Proteobacteria	Gammaproteobacteria	Alteromonadales	Alteromonadaceae
	denovo66822	88.0623	3.915 (0.599)	3.17807e-10	Bacteria	Proteobacteria	Alphaproteobacteria	Rhodobacterales	Rhodobacteraceae	Phaeobacter
	denovo320936	6.68619	-2.06 (0.777)	0.00803361	Bacteria	Proteobacteria	Gammaproteobacteria	Vibrionales	Vibrionaceae
	denovo134591	131.176	-2.649 (0.5)	2.30158e-07	Bacteria	Proteobacteria	Gammaproteobacteria	Vibrionales	Pseudoalteromonadaceae	Pseudoalteromonas
	denovo209666	24.0013	-3.206 (0.688)	4.45831e-06	Bacteria	Proteobacteria	Gammaproteobacteria	Vibrionales	Pseudoalteromonadaceae
	denovo423613	187.541	-3.256 (0.709)	5.39589e-06	Bacteria	Proteobacteria	Gammaproteobacteria	Vibrionales	Vibrionaceae
	denovo433065	44.7825	-3.266 (0.592)	8.45844e-08	Bacteria	Proteobacteria	Epsilonproteobacteria	Campylobacterales	Campylobacteraceae	Arcobacter
	denovo344480	24.0965	-3.626 (0.732)	1.21976e-06	Bacteria	Proteobacteria	Gammaproteobacteria	Vibrionales	Pseudoalteromonadaceae	Pseudoalteromonas
	denovo196818	12.7331	-3.64 (0.807)	7.23347e-06	Bacteria	Proteobacteria	Gammaproteobacteria	Vibrionales	Pseudoalteromonadaceae	Pseudoalteromonas
