# Supplementary material for: Influences of claywater and greenwater on the skin microbiome of cultured larval sablefish (Anoplopoma fimbria)
Source: Anim Microbiome. 2020 Aug 4;2:27. doi: 10.1186/s42523-020-00045-5 (PMC7807797; doi:10.1186/s42523-020-00045-5)
Supplement: Supplementary file 5 — Additional file 5 DESeq results and taxonomy of OTUs that are significantly different (p < 0.05) in tankwater microbial communities between the GG and GC treatments on day 3 and day 7, ordered by log2 fold change for each day. P-values are adjusted using the default Benjamini-Hochberg correction within the DESeq function. OTUs with positive log2 fold changes are enriched in the GG treatment, and OTUs with negative log2 fold changes are enriched in the GC treatment. [file 42523_2020_45_MOESM5_ESM.xlsx]

## Sheet: Sheet1
Date	OTU	Mean	Log2 Fold Change (Standard Error)	P-Value	Kingdom	Phylum	Class	Order	Family	Genus	Species
Day 3	denovo344480	422.101	0.357 (0.147)	0.0264569	Bacteria	Proteobacteria	Gammaproteobacteria	Vibrionales	Pseudoalteromonadaceae	Pseudoalteromonas
	denovo423613	3228.93	0.351 (0.078)	2.63e-05	Bacteria	Proteobacteria	Gammaproteobacteria	Vibrionales	Vibrionaceae
	denovo320936	144.193	-0.433 (0.108)	0.000141037	Bacteria	Proteobacteria	Gammaproteobacteria	Vibrionales	Vibrionaceae
	denovo433065	1469.83	-1.289 (0.261)	5.43e-06	Bacteria	Proteobacteria	Epsilonproteobacteria	Campylobacterales	Campylobacteraceae	Arcobacter
Day 7	denovo423613	1025.61	1.473 (0.434)	0.00357974	Bacteria	Proteobacteria	Gammaproteobacteria	Vibrionales	Vibrionaceae
	denovo248161	506.054	1.454 (0.61)	0.0357651	Bacteria	Proteobacteria	Gammaproteobacteria	Oceanospirillales	Oceanospirillaceae	Oleispira
	denovo134591	5822.75	0.755 (0.326)	0.0357651	Bacteria	Proteobacteria	Gammaproteobacteria	Vibrionales	Pseudoalteromonadaceae	Pseudoalteromonas
	denovo433065	868.245	-1.21 (0.369)	0.00357974	Bacteria	Proteobacteria	Epsilonproteobacteria	Campylobacterales	Campylobacteraceae	Arcobacter
